# Supplementary material for: Nutritional quality and marketing strategies of fast food children’s combo meals in Guatemala
Source: BMC Obes. 2016 Dec 8;3:52. doi: 10.1186/s40608-016-0136-y (PMC5146808; doi:10.1186/s40608-016-0136-y)
Supplement: Additional file 1: — Child-oriented fast food meals in Guatemala. Data on prevalence of child-oriented fast food meals in Guatemala (XLSX 36 kb) [file 40608_2016_136_MOESM1_ESM.xlsx]

## Sheet: Sheet1
restaurant_id	evaluator_id	ff_chain	min_std	sec_std	priceq_std	date_std	min_std_itm	sec_std_itm	priceq_std_itm	date_std_itm	total_com	total_ffm	nutri_sourc___1	nutri_sourc___2	nutri_sourc___3	nutri_sourc___4	nutri_sourc___5	fast_food_chain_and__v_0	id
1--1	1	McDonalds	2	28	28	2013-06-17	2	45	30	2013-06-18	5	20	Unchecked	Checked	Unchecked	Unchecked	Unchecked	Complete	1
2--1	1	BurgerKing	2	2	27.2	2013-06-17	2	38	34	2013-06-18	4	18	Unchecked	Checked	Unchecked	Unchecked	Unchecked	Complete	2
3--1	1	Wendys	1	20	28	2013-06-19	2	47	53	2013-06-20	4	23	Unchecked	Checked	Unchecked	Unchecked	Unchecked	Complete	3
4--1	1	PolloCampero	2	52	27	2013-06-17	4	20	40.25	2013-06-18	3	14	Unchecked	Unchecked	Unchecked	Unchecked	Checked	Complete	4
5--1	1	KFC	2	29	28	2013-06-19	1	48	51	2013-06-20	3	18	Unchecked	Unchecked	Unchecked	Unchecked	Checked	Complete	5
6--1	1	PizzaHut	21	49	28	2013-06-19	29	5	47	2013-06-20	2	21	Unchecked	Unchecked	Unchecked	Unchecked	Checked	Complete	6
