# Supplementary material for: Nutritional quality and marketing strategies of fast food children’s combo meals in Guatemala
Source: BMC Obes. 2016 Dec 8;3:52. doi: 10.1186/s40608-016-0136-y (PMC5146808; doi:10.1186/s40608-016-0136-y)
Supplement: Additional file 2: — Price and nutrition information of child-oriented fast food meals in Guatemala. Data on price and nutrition information of child-oriented fast food meals in Guatemala. (XLSX 53 kb) [file 40608_2016_136_MOESM2_ESM.xlsx]

## Sheet: Sheet1
menu_id	priceq	ent_name	ent_size	ent_kcal	ent_sfat	ent_sug	ent_sod	ent_fru	ent_fib	ent_prot	bev_name	bev_size	bev_kcal	bev_sfat	bev_sug	bev_sod	bev_fru	bev_fib	bev_prot	sid_name	sid_size	sid_kcal	sid_sfat	sid_sug	sid_sod	sid_fru	sid_fib	sid_prot	des_name	des_size	des_kcal	des_sfat	des_sug	des_sod	des_fru	des_fib	des_prot	mkg_strg___1	mkg_strg___2	mkg_strg___3	mkg_strg___4	mkg_strg___5	mkg_strg___6	mkg_strg___7	mkg_strg___8	mkg_strg___9	child_oriented_menus_v_0	id
101--1	28	HAMBURGER	100	250	4	6	520	0	2	12	SOFTDRINK	12	149	0	37	10	0	0	0	FRENCHFRIES	55	65	1.5	9	125	0	1	3	FRUIT									Checked	Unchecked	Checked	Checked	Unchecked	Checked	Checked	Unchecked	Unchecked	Complete	101
102--1	28	CHEESEBURGER	114	300	6	6	750	0	2	15	SOFTDRINK	12	149	0	37	10	0	0	0	FRENCHFRIES	55	65	1.5	9	125	0	1	3	FRUIT									Checked	Unchecked	Checked	Checked	Unchecked	Checked	Checked	Unchecked	Unchecked	Complete	102
103--1	28	MCNUGGETS	65	190	2	0	360	0	1	9	SOFTDRINK	12	149	0	37	10	0	0	0	FRENCHFRIES	55	65	1.5	9	125	0	1	3	FRUIT									Checked	Unchecked	Checked	Checked	Unchecked	Checked	Checked	Unchecked	Unchecked	Complete	103
104--1	28	CHICKENDRUMSTICK									SOFTDRINK	12	149	0	37	10	0	0	0	FRENCHFRIES	55	65	1.5	9	125	0	1	3	FRUIT									Checked	Unchecked	Checked	Checked	Unchecked	Checked	Checked	Unchecked	Unchecked	Complete	104
105--1	27	GRILLEDCHEESESANDWICH									SOFTDRINK	12	149	0	37	10	0	0	0	FRENCHFRIES	55	65	1.5	9	125	0	1	3	FRUIT									Checked	Unchecked	Checked	Checked	Unchecked	Checked	Checked	Unchecked	Unchecked	Complete	105
201--1	27.2	HAMBURGER	101	240	3.5	7	460	0	1	12	SOFTDRINK	12	105	0	29.25	2.5	0	0	0	FRENCHFRIES	128	340	2.5	0	480	0	4	4	.									Unchecked	Unchecked	Checked	Checked	Unchecked	Checked	Unchecked	Unchecked	Unchecked	Complete	201
202--1	29.2	CHEESEBURGER	116	280	6	7	690	0	1	15	SOFTDRINK	12	105	0	29.25	2.5	0	0	0	FRENCHFRIES	128	340	2.5	0	480	0	4	4	.									Unchecked	Unchecked	Checked	Checked	Unchecked	Checked	Unchecked	Unchecked	Unchecked	Complete	202
203--1	27.2	CHICKENTENDERS									SOFTDRINK	12	105	0	29.25	2.5	0	0	0	FRENCHFRIES	128	340	2.5	0	480	0	4	4	.									Unchecked	Unchecked	Checked	Checked	Unchecked	Unchecked	Unchecked	Unchecked	Unchecked	Complete	203
204--1	25.5	GRILLEDCHEESESANDWICH									SOFTDRINK	12	105	0	29.25	2.5	0	0	0	FRENCHFRIES	128	340	2.5	0	480	0	4	4	.									Unchecked	Unchecked	Checked	Checked	Unchecked	Checked	Unchecked	Unchecked	Unchecked	Complete	204
301--1	28	HAMBURGER		243			22			12.6	SOFTDRINK									FRENCHFRIES									.									Unchecked	Checked	Checked	Checked	Unchecked	Unchecked	Checked	Unchecked	Checked	Complete	301
302--1	28	CHEESEBURGER		256			28			13.01	SOFTDRINK									FRENCHFRIES									.									Unchecked	Checked	Checked	Checked	Unchecked	Unchecked	Checked	Unchecked	Checked	Complete	302
303--1	28	CHICKENNUGGETS		334			28			15.9	SOFTDRINK									FRENCHFRIES									.									Unchecked	Checked	Checked	Checked	Unchecked	Unchecked	Checked	Unchecked	Checked	Complete	303
304--1	28	GRILLEDCHEESESANDWICH		201			22			9.01	SOFTDRINK									FRENCHFRIES									.									Unchecked	Checked	Checked	Checked	Unchecked	Unchecked	Checked	Unchecked	Checked	Complete	304
401--1	27	CHICKENDRUMSTICK									SOFTDRINK									FRENCHFRIES									FLAN									Unchecked	Unchecked	Checked	Checked	Checked	Unchecked	Checked	Unchecked	Checked	Complete	401
402--1	27	CHICKENSTRIPS									SOFTDRINK									FRENCHFRIES									FLAN									Unchecked	Unchecked	Checked	Checked	Checked	Unchecked	Checked	Unchecked	Checked	Complete	402
403--1	27	CHICKENCAMPERITOS									SOFTDRINK									FRENCHFRIES									FLAN									Unchecked	Unchecked	Checked	Checked	Checked	Unchecked	Checked	Unchecked	Checked	Complete	403
501--1	28	CHICKENDRUMSTICK									SOFTDRINK									FRENCHFRIES									.									Unchecked	Unchecked	Checked	Checked	Checked	Unchecked	Checked	Unchecked	Checked	Complete	501
502--1	28	CHICKENSTRIPS									SOFTDRINK									FRENCHFRIES									.									Unchecked	Unchecked	Checked	Checked	Checked	Unchecked	Checked	Unchecked	Checked	Complete	502
503--1	28	GRILLEDCHEESESANDWICH									SOFTDRINK									FRENCHFRIES									.									Unchecked	Unchecked	Checked	Checked	Checked	Unchecked	Checked	Unchecked	Checked	Complete	503
601--1	28	HAMANDCHEESEPIZZA									SOFTDRINK									.									.									Unchecked	Unchecked	Checked	Unchecked	Unchecked	Unchecked	Unchecked	Unchecked	Unchecked	Complete	601
602--1	30	CHEESEPOPPERS									SOFTDRINK									.									.									Unchecked	Unchecked	Checked	Unchecked	Unchecked	Unchecked	Unchecked	Unchecked	Unchecked	Complete	602
